# Supplementary material for: Probe-free optical chromatin deformation and measurement of differential mechanical properties in the nucleus
Source: eLife. 2024 Jan 12;13:e76421. doi: 10.7554/eLife.76421 (PMC10786458; doi:10.7554/eLife.76421)
Supplement: Source code 1. [file elife-76421-code1.zip]

Archive with 1 entries (1 files):
- 15-12-2021-RA-eLife-76421/PIV_Chromatin_CREEP_RELAX_v6.m
